# Supplementary material for: Distinct beta frequencies reflect categorical decisions
Source: Nat Commun. 2023 May 22;14:2923. doi: 10.1038/s41467-023-38675-3 (PMC10203257; doi:10.1038/s41467-023-38675-3)
Supplement: Supplementary file 4 — Source Data [file 41467_2023_38675_MOESM4_ESM.xlsx]

## Sheet: Figure 1a
	freq axis
		4	4.5	5	5.5	6	6.5	7	7.5	8	8.5	9	9.5	10	10.5	11	11.5	12	12.5	13	13.5	14	14.5	15	15.5	16	16.5	17	17.5	18	18.5	19	19.5	20	20.5	21	21.5	22	22.5	23	23.5	24	24.5	25	25.5	26	26.5	27	27.5
red line (prestimulus)
	mean
		1.58725	1.53278	1.49886	1.47829	1.46325	1.45509	1.45177	1.45687	1.46552	1.47929	1.49485	1.50941	1.52681	1.54217	1.55269	1.55923	1.56265	1.56293	1.56415	1.56629	1.5645	1.56307	1.56484	1.55912	1.55181	1.54511	1.5415	1.53542	1.53227	1.53404	1.53678	1.53854	1.54361	1.5526	1.56398	1.57274	1.58996	1.6146	1.63871	1.66473	1.68681	1.70289	1.7095	1.70516	1.69063	1.66554	1.63294	1.59146
	standard error
		0.0345525	0.0345856	0.0349222	0.0351962	0.0356184	0.0357587	0.0358523	0.0356521	0.0359446	0.036239	0.0368436	0.038335	0.0392775	0.040109	0.0407105	0.0410082	0.0409665	0.0408328	0.0400927	0.0396039	0.0394127	0.0395644	0.03977	0.0399067	0.0400348	0.0397677	0.039432	0.039193	0.0390278	0.039039	0.0389859	0.0393169	0.0398151	0.0399777	0.0407723	0.0414939	0.0421251	0.0428224	0.0434684	0.044635	0.0453989	0.0464104	0.0472512	0.0476552	0.0477016	0.047389	0.0465518	0.045104
green line (decision)
	mean
		1.57256	1.49872	1.44584	1.41093	1.38387	1.36216	1.34888	1.34035	1.33579	1.33803	1.34618	1.35818	1.37	1.38173	1.38841	1.38968	1.38961	1.38439	1.37769	1.3728	1.36846	1.36686	1.37048	1.37653	1.37813	1.38108	1.38226	1.38065	1.37882	1.37381	1.36891	1.3608	1.35434	1.34611	1.33832	1.3359	1.33358	1.33266	1.33607	1.34542	1.35506	1.3672	1.38698	1.41379	1.44578	1.48291	1.52515	1.56655
	standard error
		0.0346362	0.0344334	0.0348517	0.0350024	0.0354122	0.0356547	0.0357011	0.0359461	0.0361714	0.0368908	0.0372781	0.0382219	0.0388598	0.0399629	0.0404486	0.0404051	0.0402868	0.0400592	0.0390728	0.0382505	0.0378375	0.0377924	0.0374788	0.0375893	0.0378004	0.0377164	0.037464	0.0371735	0.0371701	0.0373665	0.0371915	0.0373022	0.0371912	0.0369736	0.0367703	0.0368542	0.0371809	0.0375614	0.038067	0.0389587	0.0399696	0.0409656	0.0421358	0.0430542	0.044097	0.0446898	0.0453757	0.0457707
inset red
		26.3298	22.0654	24.6377	26.2366	22.5657	22.5524	21.4685	22.9184	24.6923	24.4176	25.5	19.2323	23.5647	22.3333	20.3511	21.215	22.3506	22.9278	21.1098	21	22.8558	22.9196	22.466	20.6667	20.7642	22.1287	23.0215	23.2234	21.6765	21.3694	20.0125	19.4737	22.5714	23.837	20.2237	25.3896	21.6095	22.8	22.1134	24.1818	21.8879	24.1875	24.1359	20.785	22.1143	20.2857	23.0833	18.7523
inset green
		29.2391	26.9043	28.9595	28.3535	21.8776	24.9259	22.1404	27.4167	28.9412	26.4945	29.9451	21.2828	24.9355	24.2524	24.1915	24.4766	23.5641	27.2979	22.2805	22.2243	24.1346	24.469	27.219	22.4216	23.1887	24.7476	26.3608	28.2626	22.875	24.2703	22.525	20.5161	27.3299	29.087	27.0137	29.7662	22.1415	26.9082	25.9082	27.0566	20.8679	27.1579	28.9167	22.5421	24.5377	22.381	28.4457	23.9817
[truncated: 151 more columns]

## Sheet: Figure 1b
	freq axis
		4	4.5	5	5.5	6	6.5	7	7.5	8	8.5	9	9.5	10	10.5	11	11.5	12	12.5	13	13.5	14	14.5	15	15.5	16	16.5	17	17.5	18	18.5	19	19.5	20	20.5	21	21.5	22	22.5	23	23.5	24	24.5	25	25.5	26	26.5	27	27.5
red line (prestimulus)
	mean
		1.79378	1.77288	1.75961	1.75307	1.74482	1.73687	1.73356	1.73578	1.73905	1.74812	1.75809	1.76697	1.77328	1.77785	1.78237	1.78892	1.79333	1.80449	1.81588	1.82596	1.83051	1.83293	1.83435	1.83612	1.83919	1.84533	1.84848	1.84941	1.84835	1.84771	1.84643	1.84329	1.84217	1.8461	1.85703	1.86795	1.88448	1.90585	1.93005	1.95115	1.96382	1.96708	1.96002	1.94256	1.91501	1.87886	1.83653	1.79078
	standard error
		0.029006	0.0305114	0.0321722	0.0334791	0.0336749	0.0337104	0.0338668	0.0342608	0.0347844	0.0348534	0.0349148	0.0351797	0.0350789	0.0348989	0.0349239	0.0348471	0.0345406	0.0346691	0.0350136	0.0353114	0.035759	0.0365694	0.0370558	0.0373311	0.0379911	0.0384471	0.0389081	0.0394255	0.039566	0.0391616	0.0383718	0.0372609	0.0360776	0.035192	0.035326	0.0358654	0.0359064	0.0359966	0.0359781	0.0359884	0.0357879	0.0358651	0.0358648	0.0360888	0.0362403	0.0363442	0.0363629	0.0363401
green line (decision)
	mean
		1.78532	1.7457	1.71957	1.70102	1.68649	1.67449	1.66517	1.65939	1.65613	1.65433	1.65618	1.66292	1.67046	1.67792	1.68001	1.68083	1.68052	1.68168	1.68396	1.68448	1.6874	1.69395	1.70115	1.70912	1.71893	1.72655	1.72996	1.72712	1.72673	1.72289	1.71811	1.7101	1.70049	1.68768	1.67641	1.66911	1.66618	1.66128	1.6594	1.66428	1.67066	1.67659	1.68259	1.69366	1.70768	1.72692	1.74467	1.75973
	standard error
		0.0295492	0.0304594	0.0316276	0.0324781	0.0335263	0.0342818	0.0347815	0.0351053	0.0355042	0.035927	0.0366409	0.0364996	0.0365902	0.0364426	0.0363349	0.0360914	0.0361236	0.0364464	0.0366361	0.0369599	0.0372785	0.0377117	0.0381713	0.0391839	0.0400198	0.0408836	0.0415507	0.041979	0.0419804	0.0414125	0.0403964	0.0388201	0.0373038	0.0362534	0.0357128	0.0356559	0.0358478	0.0361791	0.0368014	0.037017	0.0372886	0.0370289	0.0370604	0.0371911	0.036354	0.0357036	0.0354341	0.0352506
inset red
		23.6321	21.0917	25.1857	21.7321	22.0707	20.3091	20.7982	21.1525	24.8182	21.5745	24.8081	21.4747	22.9348	22.4757	21.6733	23.3458	22.2179	22.73	22.4524	22.3578	22.5714	22.1754	22.4286	22.505	21.1887	22.9223	22.7708	22.7745	22.0288	20.6937	20.9	21.1182	21.2376	21.2967	22.6447	25.4605	18.8846	22.1485	20.7423	21.7273	21.6542	21.8021	23.1389	21.4381	21.4057	20.7714	21.729	23.6667
inset green
		26.1455	22.7757	29.1081	23.5893	21.9192	23.4455	24.5714	21.9831	28.9608	23.6632	29.9785	23.8182	25.8602	23.5049	25.4554	23.5047	22.4359	23.1	22.9167	23.9358	22.1143	24.8053	24.1048	23.198	19.0189	23.301	23.3125	25.7184	23.8641	23.6514	21.4304	23.4455	24.3564	25.3804	23.7532	29.6795	23.1509	23.099	23.8776	22.2909	20.7736	23.0707	24.0091	23.8113	25.1538	22.5481	23.7963	25.5545
[truncated: 151 more columns]

## Sheet: Figure 1c
	freq axis
		4	4.5	5	5.5	6	6.5	7	7.5	8	8.5	9	9.5	10	10.5	11	11.5	12	12.5	13	13.5	14	14.5	15	15.5	16	16.5	17	17.5	18	18.5	19	19.5	20	20.5	21	21.5	22	22.5	23	23.5	24	24.5	25	25.5	26	26.5	27	27.5
red line (prestimulus)
	mean
		0.379013	0.347401	0.318513	0.302848	0.299309	0.307927	0.324175	0.331531	0.344805	0.363328	0.387291	0.41491	0.444956	0.477093	0.511166	0.547504	0.585566	0.624721	0.665441	0.707867	0.752136	0.798272	0.846412	0.896464	0.947841	1.00025	1.05256	1.10318	1.14957	1.19102	1.2265	1.25592	1.27713	1.2899	1.29381	1.28897	1.27669	1.25791	1.23266	1.20187	1.1667	1.12924	1.09072	1.05176	1.01267	0.974469	0.936319	0.899798
	standard error
		0.086253	0.0811244	0.0755724	0.0685733	0.0622732	0.0573505	0.0544078	0.0536462	0.0528809	0.0538762	0.054199	0.053877	0.0527936	0.0521048	0.0500013	0.0479756	0.0473611	0.0477139	0.0454957	0.0431526	0.0418459	0.0401387	0.0383252	0.036792	0.0339325	0.0321123	0.0307945	0.0290699	0.0287443	0.0292015	0.0296584	0.0293397	0.0288483	0.0291336	0.0302586	0.030737	0.0314519	0.0312193	0.0320623	0.0334051	0.0348786	0.0350886	0.0355227	0.0357016	0.0357851	0.0350178	0.0349585	0.0355917
green line (decision)
	mean
		0.552495	0.496395	0.441024	0.400664	0.373239	0.356354	0.349147	0.331858	0.320407	0.314246	0.312331	0.313979	0.317498	0.322585	0.329746	0.339223	0.348796	0.358051	0.366499	0.375036	0.385703	0.396586	0.408903	0.425032	0.444195	0.466768	0.492143	0.518451	0.547485	0.579368	0.612656	0.646394	0.678517	0.707845	0.735522	0.75922	0.779241	0.796852	0.81099	0.820337	0.826451	0.828168	0.82553	0.81991	0.811465	0.802193	0.79073	0.778877
	standard error
		0.096177	0.0939122	0.0899006	0.0839382	0.0776402	0.0756716	0.0739836	0.0700799	0.0689414	0.0685133	0.0668468	0.0654543	0.0666806	0.0665309	0.0659547	0.0651729	0.0651738	0.0649205	0.0632152	0.0624701	0.0588595	0.0579502	0.0575773	0.057683	0.0578343	0.0553305	0.0522246	0.049966	0.0490834	0.046767	0.04558	0.0442311	0.0424314	0.04137	0.0395612	0.0387773	0.0403279	0.0383355	0.0386586	0.0383493	0.03703	0.0354166	0.0359615	0.0349834	0.0351795	0.0353081	0.0358662	0.0367645
inset red
		20.3208	22.3784	22.7885	19.5392	21.7807	21	21.036	21.8991	20.4386	20.4636	21.7863	20.1455	21.4957	20.9123	21.4118	21.177	23.4352	22.469
inset green
		25.2308	27.4434	29.1915	23.883	27.6289	22.6452	27.4766	28.2784	20.8	24.8785	26.6237	26.1048	26.9802	26.6702	25.1899	26.3269	29.5663	27.4111
[truncated: 21 more columns]

## Sheet: Figure 1d
freq range
	red
		5.24432	7.39423	6.02083	4.31765	6.95745	6.67822	6.21296	6.23333	6.69388	6.19643	5.62637	6.47849	5.46429	5.95699	5.72727	6.5303	7.22	6.30978	6.83125	6.42381	6.07071	6.4375	6.395	5.80412	6.33333	5.8956	6.375	6.17978	7.33333	6.1165	7.1039	5.61111	5.75862	7.20652	7.20667	6.48551	7.17647	7.29897	6.56593	6.88235	7.01402	7.08065	6.9901	6.42647	6.93627	6.94059	5.5	6.42925
	green
		3.57955	5.20455	3.64179	5.91753	7.28646	6.95327	7.86574	5.53333	5.34694	6.46067	6.11667	8.08586	7.50556	7.17327	6.53297	6.85714	7.55263	5.98404	7.51875	7.7757	7.54327	7.91964	7.53922	8.2549	8.23585	7.94175	7.64948	7.19388	8.17308	7.68519	7.54375	3.18519	6.95699	6.34615	6.33562	5.60135	7.56604	6.10309	7.51531	7.55769	7.34906	5.78723	7.29717	7.64151	7.86792	6.96154	5.41279	8.05505
time range
	red
		0.1325	0.184327	0.141667	0.0965882	0.169468	0.156139	0.148333	0.188889	0.18551	0.1525	0.156703	0.158817	0.135571	0.148387	0.146136	0.148485	0.1584	0.166413	0.160375	0.144286	0.157071	0.146058	0.1385	0.146598	0.149706	0.15	0.143152	0.142584	0.190833	0.147573	0.190649	0.147222	0.132069	0.208478	0.1896	0.166522	0.163627	0.17134	0.16967	0.19451	0.163738	0.183871	0.187327	0.149608	0.158039	0.169109	0.143261	0.148019
	green
		0.0659091	0.115909	0.103134	0.13866	0.174583	0.176729	0.185926	0.168889	0.11898	0.179775	0.169111	0.207071	0.189556	0.195446	0.171429	0.196286	0.178947	0.202872	0.173	0.209159	0.197596	0.194911	0.23402	0.226471	0.211604	0.245049	0.222268	0.161224	0.231923	0.20037	0.2095	0.0848148	0.17172	0.191868	0.193973	0.155676	0.195849	0.172268	0.234388	0.224615	0.210283	0.141383	0.251698	0.188679	0.200566	0.191923	0.162326	0.233578
power
	red
		3.70011	3.64922	3.48452	3.55082	3.7197	3.52584	3.56134	3.81113	3.66397	3.61412	3.52921	3.67515	3.76948	4.10009	4.08723	3.83548	3.7174	3.75029	3.88559	3.75925	3.67644	3.57018	3.86968	4.07789	3.74812	3.84991	3.60828	3.95076	3.66952	3.9191	3.65782	4.86081	3.71933	3.40005	3.78593	3.52649	3.78439	3.62182	3.52137	3.3532	3.67826	3.58813	3.4593	3.73448	3.99586	3.6666	3.76498	3.9605
	green
		4.33564	4.03536	3.91441	3.89798	4.29346	4.1524	4.00307	3.70621	4.88904	3.71026	3.96703	4.00918	3.92453	4.04709	3.97217	3.83348	3.60395	3.83077	4.28463	4.12122	3.92985	3.87234	3.73193	3.95378	3.91411	3.87732	3.82059	4.42764	3.99467	4.07799	4.06766	6.40131	4.20593	3.82385	4.43164	4.13131	4.42333	3.84551	3.73828	3.87848	4.14341	4.35471	4.15775	4.09138	4.06395	3.94655	3.91208	4.10568
burst number
	red
		1.06306	1.45872	0.761905	1	1.62	1.42727	1.61404	1.18644	1.09091	1.21053	1.31373	1.58586	1.06452	1.32692	1.45545	1.5514	1.66667	1.45	1.5	1.6422	1.55238	1.57018	1.52381	1.42157	1.69811	1.45631	1.5567	1.31068	1.56731	1.47748	1.7875	0.472727	1.42574	1.55914	1.69231	1	1.69811	1.77228	1.38776	1.32727	1.83178	1.44444	1.35455	1.60748	1.66038	1.52381	1.16667	1.76364
	green
		0.477477	1.15596	1.07143	1.33036	1.96	1.68182	1.76316	1.13559	1.27273	1.56842	1.42157	2.13131	1.86022	1.76923	1.55446	1.85047	2.02564	1.53	1.84524	1.99083	1.90476	2.07895	1.7619	1.98039	2.10377	1.72816	2.04124	1.51456	2.22115	1.88288	2.1375	0.309091	1.65347	1.56989	1.44872	1.23158	2.28302	1.79208	1.67347	1.56364	2.16822	1.49495	1.35455	2.03738	2.08491	2.01905	1.21296	1.93636
[truncated: 150 more columns]

## Sheet: Figure 1e
freq range
	red
		6.0098	6.7217	5.51852	6.68636	7.04211	7.27982	7.76991	7.14407	6.14423	6.69355	5.78723	6.84021	7.34483	7.01961	7.48454	6.40865	6.44872	6.19388	7.43452	7.28774	7.62981	6.9633	7.1699	7.47959	6.01942	6.89394	7.69892	7.01485	7.48529	7.97748	7.06962	7.15238	7.19307	7.56522	7	5.57857	6.76238	6.84694	7.42708	6.60377	7.00943	7.48947	6.77619	7.43689	7.38208	7.20476	6.35437	5.91038
	green
		6.70909	7.21226	3.51562	7.73214	7.27128	7.44037	6.14865	7.88136	5.11224	7.25789	5.43956	7.9899	7.42222	7.57426	7.13366	8.19626	7.28205	7.60606	7.65476	7.00926	7.20192	7.53125	8.15238	6.99495	7.73585	7.1165	7.375	6.99029	7.81068	7.4537	7.59494	8.02315	8.235	7.12088	6.95395	5.25	8.28302	7.00505	7.19898	7.7963	7.44811	7.58763	8.04091	7.9381	7.87379	7.75	7.625	8.13636
time range
	red
		0.157941	0.171321	0.131852	0.165273	0.170947	0.180367	0.210796	0.180678	0.174808	0.156882	0.168936	0.161443	0.177701	0.189412	0.192371	0.154712	0.157051	0.136939	0.19881	0.183868	0.190192	0.179817	0.184175	0.180918	0.198252	0.167374	0.193978	0.171089	0.188039	0.195135	0.177468	0.161714	0.168218	0.204565	0.169041	0.164286	0.16495	0.172449	0.192188	0.176226	0.163113	0.175579	0.17819	0.188155	0.174151	0.166762	0.15233	0.146038
	green
		0.179091	0.169151	0.100312	0.203571	0.173191	0.186055	0.168829	0.198814	0.121837	0.190947	0.154835	0.206465	0.219778	0.19703	0.190891	0.216262	0.175641	0.190101	0.200476	0.192963	0.204712	0.186429	0.213714	0.182929	0.236981	0.185437	0.193478	0.172427	0.200874	0.19963	0.182278	0.222685	0.2248	0.213846	0.187632	0.154211	0.262075	0.177172	0.190408	0.195185	0.204434	0.199794	0.218	0.218286	0.203398	0.193558	0.191667	0.234909
power
	red
		3.59681	3.72244	3.47417	3.62991	3.63089	3.91457	3.53862	3.6962	3.6087	3.64583	3.50326	3.77451	3.62265	3.69636	3.62099	3.74732	3.83184	3.68132	3.52252	3.57283	3.7749	3.67401	3.66463	3.70294	4.16675	3.57033	3.64029	3.62751	3.58984	3.5486	3.83415	3.86688	3.55027	3.58318	3.68032	3.51414	4.10239	3.61833	3.75108	3.77735	3.68033	3.68816	3.54193	3.53526	3.66636	3.65748	3.78656	3.65261
	green
		3.89382	4.1758	3.88896	3.95229	4.22688	4.15636	4.1076	3.98336	4.83508	4.11454	4.11979	3.85666	3.84978	3.86047	4.11805	4.15296	4.03649	4.21307	3.93614	3.9891	4.10037	4.01872	4.08327	4.17368	9.63007	3.98095	4.12412	3.91643	3.9815	3.93327	4.07233	3.99529	3.95102	4.18062	4.12952	4.30318	3.93557	4.19391	4.03454	4.01105	4.12567	4.11956	4.12381	3.87308	3.96424	3.99316	4.11312	3.70418
burst number
	red
		1.45946	1.83486	0.833333	1.76786	1.59	1.86364	1.79825	1.69492	1.18182	1.45263	1.40196	1.84848	1.51613	1.74038	1.58416	1.92523	1.76923	1.83	1.86905	1.84404	1.85714	1.65789	1.74286	1.68627	1.68868	1.72816	1.63918	1.71845	1.81731	1.92793	1.6625	1.73636	1.83168	1.54839	1.70513	1.07368	1.67925	1.72277	1.63265	1.61818	1.7757	1.72727	1.68182	1.7757	1.76415	1.93333	1.57407	1.68182
	green
		1.94595	1.92661	0.964286	1.97321	1.91	1.99091	1.71053	2.0678	1.32727	2.21053	1.4902	2.15152	1.75269	2.31731	1.87129	2.34579	2.32051	2.25	2.19048	2.17431	2.18095	2.23684	2.33333	2.09804	3.03774	2.16505	2.10309	2.1165	2.04808	2.0991	2.2375	2.24545	2.14851	1.69892	2.11538	1.25263	1.91509	2.11881	2.06122	2.07273	2.21495	2.17172	2.13636	2.13084	2.0283	2.41905	2.17593	2.10909
[truncated: 151 more columns]

## Sheet: Figure 1f
freq range
	red
		7.23333	7.07921	6.92347	6.73267	5.93868	6.62644	6.17788	6.92788	5.62727	7.08333	6.22727	6.84259	6.7087	6.64953	5.87234	7.1422	6.96429	6.56542
	green
		5.51562	4.52105	2.82308	5.51685	3.75	5.34337	4.05056	3.78082	7.08654	5.32474	4.01705	5	4.07927	4.02439	4.71324	4.71196	2.69811	4.13699
time range
	red
		0.215619	0.213762	0.199898	0.198911	0.177358	0.177241	0.203462	0.194519	0.147636	0.191111	0.197273	0.21287	0.210957	0.189159	0.151915	0.19422	0.203776	0.204393
	green
		0.158646	0.143895	0.0924615	0.139551	0.115976	0.146265	0.135169	0.123151	0.113077	0.132062	0.121705	0.144526	0.135976	0.118049	0.0923529	0.136739	0.111698	0.117123
power
	red
		3.60633	3.62796	3.98905	3.67153	4.10714	3.81996	3.84811	3.91181	3.68989	3.56561	3.70072	3.41753	3.99918	4.07546	3.97125	3.84334	4.02398	3.72388
	green
		3.80497	4.29	4.49258	4.13719	4.3955	4.53636	4.08078	4.66338	6.27828	4.47979	4.27477	4.13384	4.26725	4.11326	4.97638	4.08382	4.39953	4.27675
burst number
	red
		1.64486	1.32174	1.27523	1.53846	1.35965	1.56122	1.26496	1.43119	0.626168	1.53043	1.35294	1.45133	1.5	1.42609	1.21429	1.50442	1.29358	1.31897
	green
		1.52336	1.25217	0.752294	1.34615	0.964912	1.55102	1.16239	0.825688	0.616822	1.28696	0.97479	1.36283	0.941667	0.991304	0.758929	1.27434	0.669725	0.801724

## Sheet: Figure 2a
	freq axis
		4	4.5	5	5.5	6	6.5	7	7.5	8	8.5	9	9.5	10	10.5	11	11.5	12	12.5	13	13.5	14	14.5	15	15.5	16	16.5	17	17.5	18	18.5	19	19.5	20	20.5	21	21.5	22	22.5	23	23.5	24	24.5	25	25.5	26	26.5	27	27.5
blue line (long)
	mean
		1.54187557480.0384457428975004 0.0378502383915164 0.0379382009831093 0.0371849416736413 0.0376524728505379 0.0387972625180749 0.0386245671326540 0.0383907631865736 0.0388226007416977 0.0385186087441881 0.0384519605818261 0.0391017147513480 0.0393902935554205 0.0403387679253195 0.0408209042760516 0.0406067540037099 0.0410897706037338 0.0414864305185234 0.0403866698160855 0.0394967425082138 0.03884…	1.48328	1.43624	1.41204	1.38614	1.36539	1.35564	1.35221	1.35456	1.36381	1.37567	1.38638	1.40129	1.41156	1.41572	1.41725	1.41502	1.41119	1.40913	1.40706	1.40412	1.40707	1.41123	1.42218	1.42544	1.43171	1.43361	1.42766	1.42012	1.41203	1.40568	1.39723	1.38961	1.38599	1.38203	1.37987	1.38187	1.3811	1.38405	1.39648	1.41057	1.42542	1.44361	1.48173	1.52237	1.57408	1.63136	1.67265
	standard error
		0.0384457	0.0378502	0.0379382	0.0371849	0.0376525	0.0387973	0.0386246	0.0383908	0.0388226	0.0385186	0.038452	0.0391017	0.0393903	0.0403388	0.0408209	0.0406068	0.0410898	0.0414864	0.0403867	0.0394967	0.0388485	0.0389818	0.0385926	0.038442	0.0389216	0.0385126	0.0384646	0.0385902	0.0388728	0.0395032	0.0392214	0.0386379	0.0387018	0.038553	0.0390364	0.038635	0.038441	0.0392193	0.0404094	0.0410589	0.0421144	0.0427404	0.0446795	0.0457256	0.0473634	0.0481528	0.0483694	0.0485383
orange line (short)
	mean
		1.55641	1.49248	1.44743	1.41352	1.38845	1.37003	1.35511	1.3612	1.3645	1.37248	1.38445	1.38972	1.40002	1.41586	1.42595	1.43099	1.42956	1.4146	1.40964	1.40116	1.39242	1.38008	1.3861	1.39476	1.4083	1.41576	1.42383	1.42546	1.4116	1.39888	1.39453	1.37939	1.37539	1.37335	1.36712	1.36163	1.34995	1.34272	1.3483	1.36351	1.3742	1.39	1.41165	1.43514	1.46588	1.49701	1.54944	1.60194
	standard error
		0.0391258	0.037468	0.0379035	0.0377399	0.0373839	0.0372673	0.0373716	0.0377278	0.0380075	0.0394676	0.0396418	0.0402441	0.0413947	0.0427319	0.0431469	0.0434063	0.0430514	0.0423653	0.0409861	0.0403896	0.0404203	0.0409726	0.0410436	0.0410814	0.0413149	0.0414222	0.0406033	0.0395479	0.0391548	0.0389492	0.0390878	0.0389382	0.0387189	0.0383785	0.0382134	0.0383802	0.0387127	0.0395885	0.0392469	0.0393405	0.0403185	0.0417101	0.0421009	0.0426744	0.0435895	0.0444028	0.0460914	0.0471455
inset blue
		30.5385	28.8846	29.3077	27.8077	26.6	27.1429	27.2609	30	28.4167	28.6296	29.5714	26.4	27.5484	27.3243	26.9048	27.5714	27.4286	29.25	26.9615	27.2222	27.4815	27.5455	29.0952	28.1154	27.9333	27.9655	28.1071	30.5	26.5789	27.5	26.625	25	28.9259	28.9167	27.5	28.8421	26.5278	29.44	27.44	28.7	27.5333	28.1786	28.7097	26.3333	28	27.7353	28.6087	27.4828
inset orange
		29.5	28.7727	31.8	29.2903	27.75	28	28.2424	30.4444	28.6429	29.2759	30.9167	28.1852	29.04	27.6765	29.3143	29.3784	28.7857	28.5862	28.5417	27.8	29.4815	27.3235	30.4571	28.1515	27.8571	28.7692	29.96	30.3939	28.625	28.2286	26.7391	24	28.7143	30.2121	30.5	30.9091	27.5938	29.75	29.6562	29.0769	28.6667	30.0714	30.3636	28.25	30.2973	28.12	30.3913	28.75
[truncated: 151 more columns]

## Sheet: Figure2b
	freq axis
		4	4.5	5	5.5	6	6.5	7	7.5	8	8.5	9	9.5	10	10.5	11	11.5	12	12.5	13	13.5	14	14.5	15	15.5	16	16.5	17	17.5	18	18.5	19	19.5	20	20.5	21	21.5	22	22.5	23	23.5	24	24.5	25	25.5	26	26.5	27	27.5
blue line (long)
	mean
		1.76862	1.74255	1.72578	1.71667	1.70057	1.68725	1.6723	1.65803	1.65583	1.65779	1.66077	1.67058	1.68575	1.69789	1.7016	1.70412	1.70035	1.70158	1.70409	1.70034	1.70187	1.71574	1.73182	1.75201	1.76554	1.77739	1.77956	1.77523	1.77016	1.75892	1.74825	1.73293	1.72479	1.71543	1.70456	1.70336	1.70617	1.70009	1.69505	1.70499	1.71942	1.72957	1.74103	1.75939	1.78505	1.81361	1.83294	1.83848
	standard error
		0.0302534	0.0315268	0.032407	0.0330701	0.0342698	0.0352043	0.0358965	0.0362256	0.0368365	0.0371953	0.0376891	0.0378785	0.0381824	0.0378554	0.0370986	0.0366434	0.0365107	0.0367941	0.036883	0.0376491	0.0377657	0.0379014	0.0389338	0.040464	0.0421781	0.0434081	0.0439314	0.0446709	0.0453476	0.044887	0.0431779	0.0405433	0.0381705	0.0365016	0.0364618	0.0369392	0.037347	0.0381094	0.0387386	0.0382099	0.0374184	0.0378277	0.0386498	0.0390935	0.0382295	0.0379506	0.0382498	0.0385128
orange line (short)
	mean
		1.75376	1.72621	1.70645	1.68206	1.67352	1.65785	1.64553	1.64234	1.64533	1.65322	1.65855	1.659	1.6575	1.66469	1.67529	1.68565	1.69753	1.70478	1.70452	1.7046	1.713	1.72027	1.73443	1.74609	1.75876	1.759	1.75706	1.75144	1.75047	1.75106	1.73894	1.7319	1.71777	1.71674	1.71814	1.71768	1.71276	1.70451	1.6966	1.70055	1.70543	1.71389	1.72318	1.73088	1.73489	1.74855	1.78174	1.8036
	standard error
		0.0326663	0.0337138	0.034679	0.0353862	0.036161	0.0365938	0.0366355	0.0368434	0.0372252	0.0374315	0.037943	0.0372255	0.0374721	0.0381231	0.0387481	0.0389676	0.0393611	0.0407208	0.0404227	0.0392743	0.0395678	0.0407277	0.0415999	0.0421763	0.0420583	0.0429489	0.0440644	0.0444761	0.0447534	0.0442385	0.0426888	0.0410031	0.0392666	0.0382407	0.0374955	0.0373528	0.0381881	0.0387812	0.0389327	0.0388238	0.0398971	0.0399446	0.0394772	0.0386137	0.0381694	0.0366592	0.0361674	0.036303
inset blue
		27.75	26.3793	29.3846	28	26.375	26.8889	27.28	28.3529	29	26.8519	29.4762	27.4	27.1875	27.8571	26.5	27.4483	28.5455	28.5	27.2963	27.8333	26.3214	27.2727	27.2273	28.3077	24.5333	27.0345	28	29.6818	27.4211	28.2857	28.625	27.625	27.6667	26.9583	26.8438	28.6316	26.3611	28	27.16	28.8182	27.7667	28.6667	28.625	27.9259	28.1429	27.5	27.1304	27.2759
inset orange
		29.3548	27.6071	31.6	28.4118	27.6667	28.9355	28.5625	26.8462	28.7143	29.3235	31.125	27.8148	29.2	29.0588	28.1053	28.4324	28.1379	28.871	28.04	28.7714	28.8519	29.25	28.6944	29.5312	24.8286	28	27.6522	30.1429	28.8125	28.0526	27.3478	28.1818	29.3077	28.3333	29.1481	30.6522	27.4375	30	28.1562	27.3846	27.8	29.3226	29.0571	28.5152	29.2432	28	29.0588	29.0278
[truncated: 151 more columns]

## Sheet: Figure 2c
	freq axis
		4	4.5	5	5.5	6	6.5	7	7.5	8	8.5	9	9.5	10	10.5	11	11.5	12	12.5	13	13.5	14	14.5	15	15.5	16	16.5	17	17.5	18	18.5	19	19.5	20	20.5	21	21.5	22	22.5	23	23.5	24	24.5	25	25.5	26	26.5	27	27.5
blue line (long)
	mean
		1.56395	1.48338	1.43003	1.39092	1.3707	1.35519	1.34606	1.3388	1.3333	1.32904	1.32766	1.33251	1.3323	1.34087	1.35274	1.35874	1.36275	1.36674	1.36502	1.35598	1.34947	1.34734	1.35998	1.36354	1.36412	1.3573	1.34798	1.34262	1.35093	1.35219	1.35736	1.36368	1.35542	1.33683	1.31874	1.31077	1.29948	1.29744	1.30177	1.31116	1.31317	1.32997	1.34833	1.37148	1.39814	1.43281	1.45648	1.48497
	standard error
		0.0429682	0.0423153	0.040469	0.0396095	0.0409232	0.0412107	0.0418252	0.0429826	0.0442471	0.0450219	0.0457292	0.046783	0.0456366	0.0451933	0.0458667	0.0458908	0.0464506	0.0462772	0.047021	0.0464611	0.0453704	0.0441184	0.0418936	0.0418622	0.0422122	0.0421051	0.0415509	0.040837	0.0399552	0.0418448	0.0430144	0.0439682	0.0450059	0.0455456	0.045818	0.0458295	0.0460509	0.0453945	0.0458373	0.0465173	0.0472613	0.0480058	0.0480051	0.0499865	0.0502943	0.050561	0.0520178	0.0524376
orange line (short)
	mean
		1.59841	1.51366	1.44994	1.40597	1.37736	1.35206	1.33731	1.32607	1.31305	1.30816	1.31194	1.32088	1.33045	1.33782	1.34226	1.34663	1.34986	1.34612	1.33733	1.33043	1.32192	1.31444	1.31365	1.31332	1.31023	1.31128	1.31157	1.31673	1.32057	1.32411	1.32284	1.31702	1.30212	1.28342	1.27254	1.27131	1.27574	1.27208	1.2755	1.28152	1.28566	1.29486	1.31159	1.32853	1.35205	1.38037	1.41566	1.45976
	standard error
		0.039336	0.0386197	0.0387843	0.0420629	0.0438116	0.0427085	0.04138	0.0407709	0.0411355	0.0410807	0.0416366	0.0434496	0.0453669	0.047695	0.0485006	0.0477835	0.0471074	0.047518	0.0461551	0.0454841	0.044257	0.0446691	0.0435935	0.0441397	0.0437558	0.0436808	0.0439748	0.0446535	0.0459561	0.0453896	0.0445577	0.0443803	0.0429201	0.0417952	0.0410876	0.0405742	0.0416293	0.0435082	0.0457137	0.0454462	0.0458123	0.0457809	0.0467343	0.0477775	0.0488142	0.0500932	0.0502379	0.049601
inset blue
		31.6667	30.8333	31.3077	28.9167	27.9167	27.0769	26.7222	30.6667	28.1111	29.4286	30	28.3571	28.2857	26.2857	28.5	28	28.9167	29.75	24.2	28.875	27.8125	28.5833	30.1111	27.8667	28.375	28.9286	29.4	30.3125	28.8261	28.6087	27.25	27.3333	28.8571	30.4	32	29.8571	26.6667	29.7692	29.5714	28.2	28.4	28.2308	30.0833	28.1429	30.1111	27	30.4	27.3333
inset orange
		30.5714	28.9231	31.8	28.7	26.8182	26.7143	26.6667	30	28.6	29	28.5455	27.0909	28.8889	28.5556	25.5	27.2	30.75	28.8889	27.5556	28.1429	27.2	28.1818	28.125	27.8	27	29.4375	28.7857	30.2857	27.4	28.5714	27	30.5	30.1667	28.8	28.2	30.7143	28.1818	29.6667	28	27.2	27.8	27.3077	29.1	28.6	29.6667	26.8235	28.1429	26.5556
[truncated: 151 more columns]

## Sheet: Figure 2d
	freq axis
		4	4.5	5	5.5	6	6.5	7	7.5	8	8.5	9	9.5	10	10.5	11	11.5	12	12.5	13	13.5	14	14.5	15	15.5	16	16.5	17	17.5	18	18.5	19	19.5	20	20.5	21	21.5	22	22.5	23	23.5	24	24.5	25	25.5	26	26.5	27	27.5
blue line (long)
	mean
		1.79645	1.74438	1.71982	1.7062	1.69261	1.69072	1.6884	1.68858	1.69629	1.68677	1.68559	1.68474	1.68774	1.6796	1.66744	1.66458	1.66991	1.67898	1.68104	1.68345	1.68534	1.69059	1.69805	1.69504	1.70387	1.70799	1.70894	1.71126	1.7239	1.73373	1.73461	1.73485	1.72806	1.71339	1.69083	1.67145	1.65585	1.64503	1.64324	1.62528	1.61602	1.62115	1.62915	1.63862	1.65743	1.68071	1.69135	1.71416
	standard error
		0.0380072	0.0379484	0.0378478	0.0380727	0.0399156	0.0398961	0.0410495	0.0432437	0.0430992	0.0437232	0.0433781	0.0434876	0.0429769	0.0434051	0.044134	0.042845	0.0425448	0.0420917	0.0438715	0.0446388	0.0458298	0.0440526	0.0432006	0.0452432	0.046666	0.0470417	0.0482776	0.0497252	0.0488536	0.0469775	0.0460913	0.0446772	0.0433213	0.0414032	0.0407036	0.0398527	0.0404249	0.0412581	0.0420782	0.0455498	0.0470421	0.0457426	0.0445891	0.0445218	0.0423924	0.0409223	0.0414102	0.0407301
orange line (short)
	mean
		1.75376	1.72621	1.70645	1.68206	1.67352	1.65785	1.64553	1.64234	1.64533	1.65322	1.65855	1.659	1.6575	1.66469	1.67529	1.68565	1.69753	1.70478	1.70452	1.7046	1.713	1.72027	1.73443	1.74609	1.75876	1.759	1.75706	1.75144	1.75047	1.75106	1.73894	1.7319	1.71777	1.71674	1.71814	1.71768	1.71276	1.70451	1.6966	1.70055	1.70543	1.71389	1.72318	1.73088	1.73489	1.74855	1.78174	1.8036
	standard error
		0.0367032	0.0368145	0.0376132	0.0392346	0.0392788	0.0396613	0.0404669	0.0386093	0.0381029	0.0383563	0.0399943	0.041516	0.0426639	0.0429518	0.0424335	0.0412557	0.0412102	0.0415539	0.0423406	0.0427086	0.0427697	0.0425717	0.0407151	0.0414786	0.0422444	0.0430345	0.0444536	0.0460339	0.0449484	0.0451963	0.0449741	0.0435612	0.0426891	0.0417796	0.0403396	0.0404303	0.0411522	0.0419585	0.0420409	0.0421013	0.0419138	0.0412771	0.0416068	0.0432311	0.0443081	0.0443413	0.0429861	0.041981
inset blue
		30.2353	29.8333	30.9167	27.1538	28.0833	26.7143	28	27.75	28.1111	29.375	30	27.7143	27.7143	28	27.3529	28.375	28.25	28.2381	28.5714	29.4444	27.8125	29.8333	27.8889	25.9286	24.3125	27.7857	28.5	28.7778	28	27.8696	28.25	28.5714	28.9333	28.2727	26.8571	30	27.6667	26.7143	27.5	25.3333	27.8667	28.6154	29	28.1429	28.7647	29.5	29	27.5833
inset orange
		29.4615	28	31.5	28.8182	26	27.2857	27.6667	25.25	28.2	27.8	29.5	28.3636	27.8889	26.1111	28	26.8	28.5	29.5	28.4444	27	26.0667	26.8	27.25	27.7	24.8	29	27	29.8571	27.8	28.3333	28.1111	27.6364	27.1667	26.25	26.8	30.8571	27.0909	28.5	27.8333	27.6	26.9	27.5714	28.2	27.4444	29.2222	27.5882	28.875	27
[truncated: 151 more columns]

[truncated: 8 more sheets: Figure 2e, Figure 2f, Figure 2g, Figure 2h, Figure 4a, Figure 4b, Figure 4c, Figure 4d]
